# Supplementary material for: Cloning, expression and characterization of a cold-adapted endo-1, 4-β-glucanase from Citrobacter farmeri A1, a symbiotic bacterium of Reticulitermes labralis
Source: PeerJ. 2016 Nov 8;4:e2679. doi: 10.7717/peerj.2679 (PMC5103814; doi:10.7717/peerj.2679)
Supplement: Supplemental Information 2 [file peerj-04-2679-s002.xlsx]

## Sheet: Sheet1
pH stability
Exp. Activity
		Absorbance (540nm)					Relative activity=(Exp. activity)/(Con. activity)
pH	Time	Con1	Cont2	Exp1	Exp2
2.5	30 min	0.042	0.045	0.126	0.136
3.5	30 min	0.036	0.04	0.176	0.171
4.5	30 min	0.051	0.046	0.187	0.191
5.5	30 min	0.047	0.045	0.193	0.198
6.5	30 min	0.042	0.043	0.223	0.219
7.5	30 min	0.052	0.045	0.231	0.22
Con. activity
		Absorbance (540nm)
pH	Temperature	Con1	Cont2	Exp1	Exp2
7	40	0.046	0.048	0.228	0.234
Con1 and Con2: The standard reaction without Eglc22b.
Exp1 and Exp2: The standard reaction with Eglc22b.
